# Supplementary material for: Leishmania donovani infection induce differential miRNA expression in CD4+ T cells
Source: Sci Rep. 2020 Feb 26;10:3523. doi: 10.1038/s41598-020-60435-2 (PMC7044172; doi:10.1038/s41598-020-60435-2)
Supplement: Supplementary file 2 — Supplementary excel sheet 1. [file 41598_2020_60435_MOESM2_ESM.xlsx]

## Sheet: ReadMe
Description of worksheets
ReadMe	Current Sheet
Summary	Summary of the DGE
Expressed both samples	Expression of miRNAs in both the samples
Expressed only C_A	miRNA's expressed only in C_A
Expressed only I_B	miRNA's expressed only in I_B
Description of columns in the worksheets
miRNA (Subject)	miRNAs from miRBase Database
C_A Expression	miRNA expression in Control
I_B Expression	miRNA expression in Treatment
FoldChange	Fold change of expression value
log2FoldChange*	Log value of fold change
P-value	P-value reported
Regulation	Regulation of miRNA (Up, Down or Neutral)
Accession	miRNA Accession
*log2FoldChange>1= UP
*log2FoldChange<1= DOWN

## Sheet: Summary
DGE Statistics
Summary	Total	Up	Down	Neutral
No. of miRNA expressed in both samples	503	112	96	295
Software used for carrying out DGE	DESeq
Sample taken as control for DGE	C_A
Sample taken as treatment for DGE	I_B

## Sheet: Expressed both samples
miRNA	C_A Expression	I_B Expression	FoldChange	log2FoldChange	P-value	Regulation	Accession
mmu-let-7c-2-3p	4.82137	15.9705	3.31245	1.7279	0.348819	UP	MIMAT0005439 Mus musculus let-7c-2-3p
mmu-let-7e-3p	4.82137	13.0668	2.71018	1.43839	0.0352155	UP	MIMAT0017016 Mus musculus let-7e-3p
mmu-let-7f-1-3p	10.3315	24.6818	2.38898	1.25639	0.429329	UP	MIMAT0004623 Mus musculus let-7f-1-3p
mmu-let-7f-2-3p	2.75507	21.778	7.9047	2.98271	0.985962	UP	MIMAT0017017 Mus musculus let-7f-2-3p
mmu-let-7g-3p	3.44384	7.25934	2.10792	1.07582	0.721106	UP	MIMAT0004519 Mus musculus let-7g-3p
mmu-miR-103-3p	360.226	6864.43	19.0559	4.25217	0.456521	UP	MIMAT0000546 Mus musculus miR-103-3p
mmu-miR-106a-5p	0.688768	4.3556	6.32376	2.66078	0.616076	UP	MIMAT0000385 Mus musculus miR-106a-5p
mmu-miR-106b-5p	8.95398	85.6602	9.56672	3.25802	0.328698	UP	MIMAT0000386 Mus musculus miR-106b-5p
mmu-miR-10a-3p	4.13261	10.1631	2.45924	1.29821	0.0216575	UP	MIMAT0004659 Mus musculus miR-10a-3p
mmu-miR-1249-3p	28.9282	188.743	6.52452	2.70587	0.574813	UP	MIMAT0010560 Mus musculus miR-1249-3p
mmu-miR-125b-2-3p	28.9282	211.973	7.32753	2.87333	0.444339	UP	MIMAT0004529 Mus musculus miR-125b-2-3p
mmu-miR-126b-3p	15.8417	76.949	4.85738	2.28018	0.121156	UP	MIMAT0029895 Mus musculus miR-126b-3p
mmu-miR-128-3p	42.7036	400.716	9.38365	3.23015	0.240477	UP	MIMAT0000140 Mus musculus miR-128-3p
mmu-miR-129-5p	15.1529	30.4892	2.01211	1.00871	0.509458	UP	MIMAT0000209 Mus musculus miR-129-5p
mmu-miR-1306-3p	2.0663	4.3556	2.10792	1.07582	0.8437	UP	MIMAT0009411 Mus musculus miR-1306-3p
mmu-miR-130b-5p	4.82137	119.053	24.6928	4.62602	0.405081	UP	MIMAT0004583 Mus musculus miR-130b-5p
mmu-miR-134-5p	9.64275	66.6308	6.91	2.78654	0.0255189	UP	MIMAT0000146 Mus musculus miR-134-5p
mmu-miR-140-5p	1.37754	31.9411	23.1871	4.53525	0.149222	UP	MIMAT0000151 Mus musculus miR-140-5p
mmu-miR-141-5p	1.37754	2.90374	2.10792	1.07582	0.927569	UP	MIMAT0004533 Mus musculus miR-141-5p
mmu-miR-146a-3p	0.688768	1.45187	2.10792	1.07582	1	UP	MIMAT0016989 Mus musculus miR-146a-3p
mmu-miR-150-3p	46.1474	140.831	3.05177	1.60964	0.244928	UP	MIMAT0004535 Mus musculus miR-150-3p
mmu-miR-150-5p	12670.6	30286	2.39026	1.25717	0.187087	UP	MIMAT0000160 Mus musculus miR-150-5p
mmu-miR-15b-3p	13.0866	31.9411	2.44075	1.28732	0.398247	UP	MIMAT0004521 Mus musculus miR-15b-3p
mmu-miR-181a-1-3p	24.1069	1072.93	44.5072	5.47597	0.207282	UP	MIMAT0000660 Mus musculus miR-181a-1-3p
mmu-miR-181b-1-3p	31.6833	74.0453	2.33704	1.22468	0.389751	UP	MIMAT0017067 Mus musculus miR-181b-1-3p
mmu-miR-181c-3p	0.688768	146.639	212.9	7.73403	0.941068	UP	MIMAT0017068 Mus musculus miR-181c-3p
mmu-miR-181d-5p	24.7956	451.531	18.2101	4.18667	0.477395	UP	MIMAT0004324 Mus musculus miR-181d-5p
mmu-miR-1839-3p	9.64275	20.3262	2.10792	1.07582	0.517277	UP	MIMAT0009457 Mus musculus miR-1839-3p
mmu-miR-1843a-3p	87.4735	209.069	2.39008	1.25706	0.354183	UP	MIMAT0014806 Mus musculus miR-1843a-3p
mmu-miR-188-5p	19.2855	45.0079	2.33377	1.22266	0.405601	UP	MIMAT0000217 Mus musculus miR-188-5p
mmu-miR-190b-5p	3.44384	24.6818	7.16693	2.84136	0.993602	UP	MIMAT0004852 Mus musculus miR-190b-5p
mmu-miR-1927	2.75507	7.25934	2.6349	1.39775	0.641366	UP	MIMAT0009390 Mus musculus miR-1927
mmu-miR-1932	1.37754	10.1631	7.37772	2.88318	0.27286	UP	MIMAT0009395 Mus musculus miR-1932
mmu-miR-1933-3p	4.82137	17.4224	3.61358	1.85343	0.30201	UP	MIMAT0009397 Mus musculus miR-1933-3p
mmu-miR-193a-3p	2.75507	8.71121	3.16188	1.66078	0.0245413	UP	MIMAT0000223 Mus musculus miR-193a-3p
mmu-miR-193b-3p	2.0663	5.80747	2.81056	1.49086	0.687444	UP	MIMAT0004859 Mus musculus miR-193b-3p
mmu-miR-1945	3.44384	7.25934	2.10792	1.07582	0.721106	UP	MIMAT0009410 Mus musculus miR-1945
mmu-miR-195a-3p	9.64275	39.2004	4.06528	2.02335	0.184052	UP	MIMAT0017000 Mus musculus miR-195a-3p
mmu-miR-196b-5p	11.7091	42.1042	3.59587	1.84634	0.219271	UP	MIMAT0001081 Mus musculus miR-196b-5p
mmu-miR-199a-5p	14.4641	31.9411	2.2083	1.14293	0.452235	UP	MIMAT0000229 Mus musculus miR-199a-5p
mmu-miR-19a-5p	1.37754	4.3556	3.16188	1.66078	0.742056	UP	MIMAT0004660 Mus musculus miR-19a-5p
mmu-miR-211-5p	3.44384	7.25934	2.10792	1.07582	0.721106	UP	MIMAT0000668 Mus musculus miR-211-5p
mmu-miR-212-3p	42.7036	92.9196	2.17592	1.12162	0.0467485	UP	MIMAT0000659 Mus musculus miR-212-3p
mmu-miR-218-5p	11.0203	26.1336	2.37141	1.24575	0.428028	UP	MIMAT0000663 Mus musculus miR-218-5p
mmu-miR-25-3p	18120.8	43569.1	2.40437	1.26566	0.169457	UP	MIMAT0000652 Mus musculus miR-25-3p
mmu-miR-26b-3p	5.51014	95.8233	17.3903	4.12021	0.950442	UP	MIMAT0004630 Mus musculus miR-26b-3p
mmu-miR-27b-3p	14698.3	117251	7.97721	2.99588	0.841055	UP	MIMAT0000126 Mus musculus miR-27b-3p
mmu-miR-28a-3p	674.992	1462.03	2.166	1.11503	0.351964	UP	MIMAT0004661 Mus musculus miR-28a-3p
mmu-miR-296-3p	2.75507	7.25934	2.6349	1.39775	0.641366	UP	MIMAT0004576 Mus musculus miR-296-3p
mmu-miR-296-5p	3.44384	14.5187	4.21584	2.07582	0.0283251	UP	MIMAT0000374 Mus musculus miR-296-5p
mmu-miR-29b-1-5p	8.26521	18.8743	2.28358	1.1913	0.483308	UP	MIMAT0004523 Mus musculus miR-29b-1-5p
mmu-miR-300-3p	5.51014	29.0374	5.2698	2.39775	0.138148	UP	MIMAT0000378 Mus musculus miR-300-3p
mmu-miR-3061-5p	2.0663	7.25934	3.5132	1.81279	0.555063	UP	MIMAT0014828 Mus musculus miR-3061-5p
mmu-miR-3068-3p	0.688768	2.90374	4.21584	2.07582	0.790783	UP	MIMAT0014843 Mus musculus miR-3068-3p
mmu-miR-3074-5p	44.7699	911.773	20.3658	4.34807	0.224633	UP	MIMAT0014856 Mus musculus miR-3074-5p
mmu-miR-3076-3p	0.688768	13.0668	18.9713	4.24575	0.103085	UP	MIMAT0014861 Mus musculus miR-3076-3p
mmu-miR-30b-3p	0.688768	13.0668	18.9713	4.24575	0.103085	UP	MIMAT0004524 Mus musculus miR-30b-3p
mmu-miR-30c-2-3p	2.75507	63.8822	23.1871	4.53525	0.70643	UP	MIMAT0005438 Mus musculus miR-30c-2-3p
mmu-miR-32-5p	35.8159	81.3046	2.27007	1.18274	0.402592	UP	MIMAT0000654 Mus musculus miR-32-5p
mmu-miR-331-5p	4.13261	13.0668	3.16188	1.66078	0.411252	UP	MIMAT0004643 Mus musculus miR-331-5p
mmu-miR-33-5p	2.75507	18.8743	6.85074	2.77626	0.0145125	UP	MIMAT0000667 Mus musculus miR-33-5p
mmu-miR-338-5p	12.3978	26.1336	2.10792	1.07582	0.492829	UP	MIMAT0004647 Mus musculus miR-338-5p
mmu-miR-344d-3p	17.2192	42.1042	2.44519	1.28995	0.383404	UP	MIMAT0014808 Mus musculus miR-344d-3p
mmu-miR-345-3p	8.95398	78.4009	8.75598	3.13027	0.401181	UP	MIMAT0004656 Mus musculus miR-345-3p
mmu-miR-345-5p	1.37754	14.5187	10.5396	3.39775	0.128227	UP	MIMAT0000595 Mus musculus miR-345-5p
mmu-miR-3470b	183.901	685.282	3.72636	1.89777	0.149581	UP	MIMAT0015641 Mus musculus miR-3470b
mmu-miR-3473e	0.688768	7.25934	10.5396	3.39775	0.346833	UP	MIMAT0025587 Mus musculus miR-3473e
mmu-miR-3535	98.4938	268.596	2.72703	1.44733	0.286864	UP	MIMAT0031410 Mus musculus miR-3535
mmu-miR-363-3p	55.7902	111.794	2.00383	1.00276	0.464925	UP	MIMAT0000708 Mus musculus miR-363-3p
mmu-miR-378d	0.688768	1.45187	2.10792	1.07582	1	UP	MIMAT0025167 Mus musculus miR-378d
mmu-miR-409-5p	18.5967	42.1042	2.26406	1.17891	0.424764	UP	MIMAT0004746 Mus musculus miR-409-5p
mmu-miR-410-3p	0.688768	219.232	318.296	8.31423	0.273651	UP	MIMAT0001091 Mus musculus miR-410-3p
mmu-miR-431-5p	23.4181	47.9116	2.04592	1.03275	0.0254126	UP	MIMAT0001418 Mus musculus miR-431-5p
mmu-miR-433-3p	2.0663	10.1631	4.91848	2.29821	0.354101	UP	MIMAT0001420 Mus musculus miR-433-3p
mmu-miR-434-3p	86.096	213.425	2.47892	1.30971	0.334988	UP	MIMAT0001422 Mus musculus miR-434-3p
mmu-miR-450a-5p	2.0663	4.3556	2.10792	1.07582	0.8437	UP	MIMAT0001546 Mus musculus miR-450a-5p
mmu-miR-451a	6.88768	33.393	4.84822	2.27745	0.147084	UP	MIMAT0001632 Mus musculus miR-451a
mmu-miR-455-3p	12.3978	31.9411	2.57635	1.36533	0.371082	UP	MIMAT0003742 Mus musculus miR-455-3p
mmu-miR-467d-5p	4.82137	23.2299	4.81811	2.26847	0.178248	UP	MIMAT0004886 Mus musculus miR-467d-5p
mmu-miR-484	728.716	1965.83	2.69766	1.43171	0.228404	UP	MIMAT0003127 Mus musculus miR-484
mmu-miR-494-5p	1.37754	10.1631	7.37772	2.88318	0.27286	UP	MIMAT0017215 Mus musculus miR-494-5p
mmu-miR-5099	42.0148	103.083	2.45348	1.29483	0.352478	UP	MIMAT0020606 Mus musculus miR-5099
mmu-miR-5116	2.75507	11.6149	4.21584	2.07582	0.352631	UP	MIMAT0020624 Mus musculus miR-5116
mmu-miR-5119	4.13261	30.4892	7.37772	2.88318	0.807063	UP	MIMAT0020627 Mus musculus miR-5119
mmu-miR-5121	0.688768	4.3556	6.32376	2.66078	0.616076	UP	MIMAT0020629 Mus musculus miR-5121
mmu-miR-5128	0.688768	1.45187	2.10792	1.07582	0.0486321	UP	MIMAT0020639 Mus musculus miR-5128
mmu-miR-5615-3p	4.13261	11.6149	2.81056	1.49086	0.48552	UP	MIMAT0022356 Mus musculus miR-5615-3p
mmu-miR-5620-3p	8.95398	49.3635	5.51302	2.46284	0.0158521	UP	MIMAT0022368 Mus musculus miR-5620-3p
mmu-miR-574-5p	0.688768	1.45187	2.10792	1.07582	0.0283259	UP	MIMAT0004893 Mus musculus miR-574-5p
mmu-miR-6240	0.688768	1.45187	2.10792	1.07582	1	UP	MIMAT0024861 Mus musculus miR-6240
mmu-miR-6418-3p	2.75507	7.25934	2.6349	1.39775	0.641366	UP	MIMAT0025174 Mus musculus miR-6418-3p
mmu-miR-664-3p	0.688768	1.45187	2.10792	1.07582	1	UP	MIMAT0012774 Mus musculus miR-664-3p
mmu-miR-671-3p	582.698	1443.16	2.47668	1.30841	0.279527	UP	MIMAT0004821 Mus musculus miR-671-3p
mmu-miR-673-5p	25.4844	90.0158	3.53219	1.82056	0.204106	UP	MIMAT0003739 Mus musculus miR-673-5p
mmu-miR-679-5p	2.75507	23.2299	8.43168	3.07582	0.847167	UP	MIMAT0003455 Mus musculus miR-679-5p
mmu-miR-690	77.8308	185.839	2.38773	1.25564	0.0326329	UP	MIMAT0003469 Mus musculus miR-690
mmu-miR-6911-3p	1.37754	11.6149	8.43168	3.07582	0.211509	UP	MIMAT0027723 Mus musculus miR-6911-3p
mmu-miR-6945-3p	2.0663	5.80747	2.81056	1.49086	0.687444	UP	MIMAT0027791 Mus musculus miR-6945-3p
mmu-miR-6957-5p	0.688768	5.80747	8.43168	3.07582	0.46446	UP	MIMAT0027814 Mus musculus miR-6957-5p
mmu-miR-6989-3p	42.7036	85.6602	2.00592	1.00427	0.472904	UP	MIMAT0027881 Mus musculus miR-6989-3p
mmu-miR-6994-5p	1.37754	5.80747	4.21584	2.07582	0.0464126	UP	MIMAT0027890 Mus musculus miR-6994-5p
mmu-miR-704	4.13261	17.4224	4.21584	2.07582	0.254717	UP	MIMAT0003494 Mus musculus miR-704
mmu-miR-7052-3p	0.688768	4.3556	6.32376	2.66078	0.616076	UP	MIMAT0028009 Mus musculus miR-7052-3p
mmu-miR-709	11.0203	171.32	15.5459	3.95846	0.872053	UP	MIMAT0003499 Mus musculus miR-709
mmu-miR-7093-3p	1.37754	7.25934	5.2698	2.39775	0.013454	UP	MIMAT0028093 Mus musculus miR-7093-3p
mmu-miR-7235-3p	19.9743	40.6523	2.03523	1.02519	0.0244239	UP	MIMAT0028439 Mus musculus miR-7235-3p
mmu-miR-7669-3p	0.688768	1.45187	2.10792	1.07582	1	UP	MIMAT0029845 Mus musculus miR-7669-3p
mmu-miR-7673-5p	1.37754	2.90374	2.10792	1.07582	0.0471259	UP	MIMAT0029852 Mus musculus miR-7673-5p
mmu-miR-770-3p	2.0663	7.25934	3.5132	1.81279	0.555063	UP	MIMAT0003891 Mus musculus miR-770-3p
mmu-miR-7a-1-3p	11.7091	33.393	2.85189	1.51192	0.0434539	UP	MIMAT0004670 Mus musculus miR-7a-1-3p
mmu-miR-8094	0.688768	4.3556	6.32376	2.66078	0.0154587	UP	MIMAT0031395 Mus musculus miR-8094
mmu-miR-8096	0.688768	4.3556	6.32376	2.66078	0.0125239	UP	MIMAT0031398 Mus musculus miR-8096
mmu-let-7a-5p	36565.3	32783.2	0.896565	-0.15752	0.871938	NEUTRAL	MIMAT0000521 Mus musculus let-7a-5p
mmu-let-7b-3p	22.7293	33.393	1.46916	0.554989	0.716723	NEUTRAL	MIMAT0004621 Mus musculus let-7b-3p
mmu-let-7b-5p	1684.04	1768.38	1.05008	0.0705004	0.93971	NEUTRAL	MIMAT0000522 Mus musculus let-7b-5p
mmu-let-7c-5p	21379.4	24842.9	1.16201	0.216616	0.807606	NEUTRAL	MIMAT0000523 Mus musculus let-7c-5p
mmu-let-7d-3p	1723.3	2189.42	1.27048	0.345375	0.752742	NEUTRAL	MIMAT0000384 Mus musculus let-7d-3p
mmu-let-7d-5p	5142.34	3867.78	0.752143	-0.410921	0.713911	NEUTRAL	MIMAT0000383 Mus musculus let-7d-5p
mmu-let-7e-5p	1634.45	913.225	0.558737	-0.839759	0.488442	NEUTRAL	MIMAT0000524 Mus musculus let-7e-5p
mmu-let-7f-5p	162051	165230	1.01962	0.0280306	0.961593	NEUTRAL	MIMAT0000525 Mus musculus let-7f-5p
mmu-let-7g-5p	9740.55	9816.08	1.00775	0.0111432	0.979932	NEUTRAL	MIMAT0000121 Mus musculus let-7g-5p
mmu-let-7i-3p	23.4181	42.1042	1.79793	0.846339	0.565675	NEUTRAL	MIMAT0004520 Mus musculus let-7i-3p
mmu-let-7i-5p	191132	136297	0.713105	-0.487813	0.53079	NEUTRAL	MIMAT0000122 Mus musculus let-7i-5p
mmu-miR-100-3p	4.13261	2.90374	0.70264	-0.509142	1	NEUTRAL	MIMAT0017051 Mus musculus miR-100-3p
mmu-miR-100-5p	20.663	15.9705	0.772904	-0.371638	0.864493	NEUTRAL	MIMAT0000655 Mus musculus miR-100-5p
mmu-miR-101a-3p	7754.15	9239.69	1.19158	0.252876	0.794646	NEUTRAL	MIMAT0000133 Mus musculus miR-101a-3p
mmu-miR-101a-5p	1.37754	1.45187	1.05396	0.0758208	1	NEUTRAL	MIMAT0004526 Mus musculus miR-101a-5p
mmu-miR-101b-3p	987.693	1904.85	1.92859	0.947543	0.415911	NEUTRAL	MIMAT0000616 Mus musculus miR-101b-3p
mmu-miR-10a-5p	108123	71362.2	0.660007	-0.599447	0.470578	NEUTRAL	MIMAT0000648 Mus musculus miR-10a-5p
mmu-miR-10b-5p	28216.1	29917.2	1.06029	0.0844582	0.916316	NEUTRAL	MIMAT0000208 Mus musculus miR-10b-5p
mmu-miR-1191a	10.3315	15.9705	1.54581	0.628362	0.734938	NEUTRAL	MIMAT0005849 Mus musculus miR-1191a
mmu-miR-1191b-5p	19.9743	17.4224	0.872243	-0.197198	0.9559	NEUTRAL	MIMAT0029866 Mus musculus miR-1191b-5p
mmu-miR-1194	26.1732	49.3635	1.88603	0.915356	0.528994	NEUTRAL	MIMAT0005852 Mus musculus miR-1194
mmu-miR-1195	3.44384	2.90374	0.843168	-0.246107	1	NEUTRAL	MIMAT0005856 Mus musculus miR-1195
mmu-miR-1198-5p	909.862	860.958	0.946251	-0.0797057	0.961879	NEUTRAL	MIMAT0005859 Mus musculus miR-1198-5p
mmu-miR-1199-5p	30.3058	30.4892	1.00605	0.00870658	1	NEUTRAL	MIMAT0005860 Mus musculus miR-1199-5p
mmu-miR-122-5p	8.95398	10.1631	1.13503	0.182736	0.98513	NEUTRAL	MIMAT0000246 Mus musculus miR-122-5p
mmu-miR-1231-5p	4.13261	4.3556	1.05396	0.0758208	1	NEUTRAL	MIMAT0022357 Mus musculus miR-1231-5p
mmu-miR-1247-5p	17.2192	18.8743	1.09612	0.132404	0.967526	NEUTRAL	MIMAT0014800 Mus musculus miR-1247-5p
mmu-miR-1258-3p	5.51014	4.3556	0.79047	-0.339217	1	NEUTRAL	MIMAT0029905 Mus musculus miR-1258-3p
mmu-miR-125a-3p	17.2192	18.8743	1.09612	0.132404	0.967526	NEUTRAL	MIMAT0004528 Mus musculus miR-125a-3p
mmu-miR-125a-5p	7636.37	5490.97	0.719054	-0.475827	0.659686	NEUTRAL	MIMAT0000135 Mus musculus miR-125a-5p
mmu-miR-125b-1-3p	305.124	344.093	1.12771	0.173401	0.885565	NEUTRAL	MIMAT0004669 Mus musculus miR-125b-1-3p
mmu-miR-125b-5p	2000.87	1408.31	0.70385	-0.506661	0.673394	NEUTRAL	MIMAT0000136 Mus musculus miR-125b-5p
mmu-miR-126a-3p	4.82137	2.90374	0.602263	-0.731534	0.940265	NEUTRAL	MIMAT0000138 Mus musculus miR-126a-3p
mmu-miR-127-3p	40.6373	53.7191	1.32192	0.402631	0.781191	NEUTRAL	MIMAT0000139 Mus musculus miR-127-3p
mmu-miR-127-5p	4.82137	5.80747	1.20453	0.268466	1	NEUTRAL	MIMAT0004530 Mus musculus miR-127-5p
mmu-miR-128-1-5p	188.034	190.195	1.01149	0.0164866	0.98238	NEUTRAL	MIMAT0016982 Mus musculus miR-128-1-5p
mmu-miR-129-2-3p	6.19891	5.80747	0.936854	-0.0941042	1	NEUTRAL	MIMAT0000544 Mus musculus miR-129-2-3p
mmu-miR-1306-5p	39.2598	30.4892	0.776602	-0.364752	0.836952	NEUTRAL	MIMAT0019136 Mus musculus miR-1306-5p
mmu-miR-130a-3p	426.347	393.456	0.922854	-0.115826	0.944555	NEUTRAL	MIMAT0000141 Mus musculus miR-130a-3p
mmu-miR-130b-3p	53.7239	30.4892	0.567517	-0.817264	0.595514	NEUTRAL	MIMAT0000387 Mus musculus miR-130b-3p
mmu-miR-132-3p	252.089	339.737	1.34769	0.430486	0.73708	NEUTRAL	MIMAT0000144 Mus musculus miR-132-3p
mmu-miR-132-5p	3.44384	5.80747	1.68634	0.753893	0.858317	NEUTRAL	MIMAT0016984 Mus musculus miR-132-5p
mmu-miR-133a-3p	15.8417	13.0668	0.824839	-0.277816	0.930632	NEUTRAL	MIMAT0000145 Mus musculus miR-133a-3p
mmu-miR-136-3p	17.908	14.5187	0.810739	-0.302691	0.909162	NEUTRAL	MIMAT0004532 Mus musculus miR-136-3p
mmu-miR-138-5p	11.7091	20.3262	1.73593	0.795713	0.634149	NEUTRAL	MIMAT0000150 Mus musculus miR-138-5p
mmu-miR-139-3p	15.8417	15.9705	1.00814	0.0116904	1	NEUTRAL	MIMAT0004662 Mus musculus miR-139-3p
mmu-miR-139-5p	426.347	371.678	0.871773	-0.197975	0.894547	NEUTRAL	MIMAT0000656 Mus musculus miR-139-5p
mmu-miR-140-3p	1838.32	2921.16	1.58904	0.668152	0.547345	NEUTRAL	MIMAT0000152 Mus musculus miR-140-3p
mmu-miR-141-3p	94.3612	129.216	1.36938	0.453522	0.733958	NEUTRAL	MIMAT0000153 Mus musculus miR-141-3p
mmu-miR-142a-3p	502.112	638.822	1.27227	0.347405	0.772745	NEUTRAL	MIMAT0000155 Mus musculus miR-142a-3p
mmu-miR-142a-5p	6662.45	6527.6	0.979759	-0.0295006	0.989403	NEUTRAL	MIMAT0000154 Mus musculus miR-142a-5p
mmu-miR-143-3p	4894.38	5862.64	1.19783	0.260424	0.795698	NEUTRAL	MIMAT0000247 Mus musculus miR-143-3p
mmu-miR-143-5p	4.13261	4.3556	1.05396	0.0758208	1	NEUTRAL	MIMAT0017006 Mus musculus miR-143-5p
mmu-miR-148a-3p	14628.1	15630.8	1.06855	0.0956552	0.911086	NEUTRAL	MIMAT0000516 Mus musculus miR-148a-3p
mmu-miR-148a-5p	261.043	286.018	1.09567	0.131819	0.911682	NEUTRAL	MIMAT0004617 Mus musculus miR-148a-5p
mmu-miR-148b-3p	2982.36	2048.59	0.6869	-0.541828	0.6411	NEUTRAL	MIMAT0000580 Mus musculus miR-148b-3p
mmu-miR-149-5p	345.761	583.651	1.68802	0.755329	0.549799	NEUTRAL	MIMAT0000159 Mus musculus miR-149-5p
mmu-miR-151-5p	1878.27	1538.98	0.819361	-0.28743	0.816596	NEUTRAL	MIMAT0004536 Mus musculus miR-151-5p
mmu-miR-152-3p	38.571	24.6818	0.639905	-0.644071	0.692365	NEUTRAL	MIMAT0000162 Mus musculus miR-152-3p
mmu-miR-152-5p	77.142	68.2378	0.884574	-0.176945	0.924184	NEUTRAL	MIMAT0016991 Mus musculus miR-152-5p
mmu-miR-155-3p	6.19891	8.71121	1.40528	0.490858	0.874202	NEUTRAL	MIMAT0016993 Mus musculus miR-155-3p
mmu-miR-155-5p	2013.27	2712.09	1.34711	0.429865	0.694048	NEUTRAL	MIMAT0000165 Mus musculus miR-155-5p
mmu-miR-15a-3p	3.44384	4.3556	1.26475	0.338855	1	NEUTRAL	MIMAT0004624 Mus musculus miR-15a-3p
mmu-miR-15a-5p	775.553	956.781	1.23368	0.302964	0.793098	NEUTRAL	MIMAT0000526 Mus musculus miR-15a-5p
mmu-miR-15b-5p	694.967	852.247	1.22631	0.294327	0.800243	NEUTRAL	MIMAT0000124 Mus musculus miR-15b-5p
mmu-miR-16-1-3p	90.9174	49.3635	0.542949	-0.881111	0.546131	NEUTRAL	MIMAT0004625 Mus musculus miR-16-1-3p
mmu-miR-16-5p	18651.1	13829	0.741458	-0.431563	0.666387	NEUTRAL	MIMAT0000527 Mus musculus miR-16-5p
mmu-miR-17-3p	99.8713	53.7191	0.537883	-0.894635	0.536454	NEUTRAL	MIMAT0000650 Mus musculus miR-17-3p
mmu-miR-17-5p	179.768	97.2752	0.541114	-0.885996	0.528972	NEUTRAL	MIMAT0000649 Mus musculus miR-17-5p
mmu-miR-181a-5p	387933	456099	1.17572	0.233539	0.726361	NEUTRAL	MIMAT0000210 Mus musculus miR-181a-5p
mmu-miR-181b-5p	13353.1	14989.1	1.12251	0.166733	0.854539	NEUTRAL	MIMAT0000673 Mus musculus miR-181b-5p
mmu-miR-181c-5p	4120.21	3912.78	0.949657	-0.0745219	0.957615	NEUTRAL	MIMAT0000674 Mus musculus miR-181c-5p
mmu-miR-182-5p	11339.9	7366.78	0.649635	-0.622299	0.549933	NEUTRAL	MIMAT0000211 Mus musculus miR-182-5p
mmu-miR-183-5p	120.534	101.631	0.843168	-0.246107	0.877713	NEUTRAL	MIMAT0000212 Mus musculus miR-183-5p
mmu-miR-1839-5p	3123.56	3645.64	1.16714	0.22298	0.82834	NEUTRAL	MIMAT0009456 Mus musculus miR-1839-5p
mmu-miR-1843b-3p	436.679	653.341	1.49616	0.581263	0.637829	NEUTRAL	MIMAT0019346 Mus musculus miR-1843b-3p
mmu-miR-1843b-5p	2440.3	3761.79	1.54153	0.624358	0.565674	NEUTRAL	MIMAT0019345 Mus musculus miR-1843b-5p
mmu-miR-185-3p	37.8822	36.2967	0.958146	-0.0616827	1	NEUTRAL	MIMAT0016996 Mus musculus miR-185-3p
mmu-miR-186-5p	3787.53	1951.31	0.515193	-0.956815	0.399359	NEUTRAL	MIMAT0000215 Mus musculus miR-186-5p
mmu-miR-187-3p	6.19891	5.80747	0.936854	-0.0941042	1	NEUTRAL	MIMAT0000216 Mus musculus miR-187-3p
mmu-miR-18a-5p	33.7496	47.9116	1.41962	0.505505	0.729696	NEUTRAL	MIMAT0000528 Mus musculus miR-18a-5p
mmu-miR-18b-3p	2.0663	1.45187	0.70264	-0.509142	1	NEUTRAL	MIMAT0017270 Mus musculus miR-18b-3p
mmu-miR-191-5p	109433	77714.1	0.71015	-0.493805	0.551775	NEUTRAL	MIMAT0000221 Mus musculus miR-191-5p
mmu-miR-192-5p	15938.8	12425.1	0.779551	-0.359285	0.724844	NEUTRAL	MIMAT0000517 Mus musculus miR-192-5p
mmu-miR-1934-3p	4.13261	4.3556	1.05396	0.0758208	1	NEUTRAL	MIMAT0017341 Mus musculus miR-1934-3p
mmu-miR-1934-5p	19.2855	13.0668	0.677546	-0.561609	0.777214	NEUTRAL	MIMAT0009398 Mus musculus miR-1934-5p
mmu-miR-194-5p	125.356	110.342	0.880231	-0.184046	0.913415	NEUTRAL	MIMAT0000224 Mus musculus miR-194-5p
mmu-miR-1946a	10.3315	8.71121	0.843168	-0.246107	0.983041	NEUTRAL	MIMAT0009412 Mus musculus miR-1946a
mmu-miR-1946b	3.44384	4.3556	1.26475	0.338855	1	NEUTRAL	MIMAT0009443 Mus musculus miR-1946b
mmu-miR-1947-5p	58.5453	43.556	0.743972	-0.42668	0.79182	NEUTRAL	MIMAT0009413 Mus musculus miR-1947-5p
mmu-miR-1948-3p	36.5047	36.2967	0.994302	-0.00824349	1	NEUTRAL	MIMAT0009415 Mus musculus miR-1948-3p
mmu-miR-1955-5p	13.7754	15.9705	1.15936	0.213324	0.93565	NEUTRAL	MIMAT0009426 Mus musculus miR-1955-5p
mmu-miR-1956	117.779	91.4677	0.776602	-0.364752	0.809878	NEUTRAL	MIMAT0009428 Mus musculus miR-1956
mmu-miR-1957a	413.261	249.721	0.604271	-0.726733	0.59543	NEUTRAL	MIMAT0009430 Mus musculus miR-1957a
mmu-miR-195a-5p	4.82137	8.71121	1.80679	0.853428	0.745891	NEUTRAL	MIMAT0000225 Mus musculus miR-195a-5p
mmu-miR-1960	37.1935	20.3262	0.546498	-0.871712	0.585391	NEUTRAL	MIMAT0009433 Mus musculus miR-1960
mmu-miR-1964-3p	651.574	583.651	0.895755	-0.158824	0.913745	NEUTRAL	MIMAT0009437 Mus musculus miR-1964-3p
mmu-miR-196a-5p	8.26521	8.71121	1.05396	0.0758208	1	NEUTRAL	MIMAT0000518 Mus musculus miR-196a-5p
mmu-miR-1981-3p	14.4641	23.2299	1.60604	0.683503	0.674244	NEUTRAL	MIMAT0017351 Mus musculus miR-1981-3p
mmu-miR-1981-5p	54.4127	100.179	1.8411	0.880564	0.5222	NEUTRAL	MIMAT0009458 Mus musculus miR-1981-5p
mmu-miR-1982-3p	2.0663	1.45187	0.70264	-0.509142	1	NEUTRAL	MIMAT0009460 Mus musculus miR-1982-3p
mmu-miR-1983	3.44384	2.90374	0.843168	-0.246107	1	NEUTRAL	MIMAT0009455 Mus musculus miR-1983
mmu-miR-199b-3p	233.492	227.943	0.976235	-0.0346999	0.997192	NEUTRAL	MIMAT0004667 Mus musculus miR-199b-3p
mmu-miR-19a-3p	150.151	135.024	0.899251	-0.153205	0.92992	NEUTRAL	MIMAT0000651 Mus musculus miR-19a-3p
mmu-miR-19b-3p	1181.24	785.461	0.664948	-0.588687	0.637828	NEUTRAL	MIMAT0000513 Mus musculus miR-19b-3p
mmu-miR-200a-3p	5.51014	7.25934	1.31745	0.397749	0.933639	NEUTRAL	MIMAT0000519 Mus musculus miR-200a-3p
mmu-miR-20a-5p	99.1826	145.187	1.46383	0.549752	0.680443	NEUTRAL	MIMAT0000529 Mus musculus miR-20a-5p
mmu-miR-20b-5p	11.0203	13.0668	1.18571	0.245746	0.934686	NEUTRAL	MIMAT0003187 Mus musculus miR-20b-5p
mmu-miR-210-3p	16.5304	18.8743	1.14179	0.191298	0.936497	NEUTRAL	MIMAT0000658 Mus musculus miR-210-3p
mmu-miR-210-5p	170.126	191.647	1.1265	0.171848	0.890807	NEUTRAL	MIMAT0017052 Mus musculus miR-210-5p
mmu-miR-212-5p	12.3978	7.25934	0.585534	-0.772176	0.745043	NEUTRAL	MIMAT0017053 Mus musculus miR-212-5p
mmu-miR-214-3p	11.0203	11.6149	1.05396	0.0758208	1	NEUTRAL	MIMAT0000661 Mus musculus miR-214-3p
mmu-miR-215-5p	11.0203	18.8743	1.71269	0.77626	0.650302	NEUTRAL	MIMAT0000904 Mus musculus miR-215-5p
mmu-miR-219a-1-3p	110.203	137.927	1.25158	0.323748	0.805826	NEUTRAL	MIMAT0017055 Mus musculus miR-219a-1-3p
mmu-miR-219b-3p	3.44384	2.90374	0.843168	-0.246107	1	NEUTRAL	MIMAT0029807 Mus musculus miR-219b-3p
mmu-miR-21a-3p	8359.57	7707.97	0.922053	-0.117079	0.921143	NEUTRAL	MIMAT0004628 Mus musculus miR-21a-3p
mmu-miR-21a-5p	439045	388767	0.885483	-0.175463	0.806788	NEUTRAL	MIMAT0000530 Mus musculus miR-21a-5p
mmu-miR-221-3p	119.846	105.986	0.884358	-0.177298	0.917804	NEUTRAL	MIMAT0000669 Mus musculus miR-221-3p
mmu-miR-221-5p	389.843	256.981	0.659191	-0.601232	0.663527	NEUTRAL	MIMAT0017060 Mus musculus miR-221-5p
mmu-miR-222-3p	27582.4	23258.9	0.843253	-0.245963	0.801995	NEUTRAL	MIMAT0000670 Mus musculus miR-222-3p
mmu-miR-222-5p	243.824	294.729	1.20878	0.273551	0.828292	NEUTRAL	MIMAT0017061 Mus musculus miR-222-5p
mmu-miR-223-3p	2106.94	1473.65	0.699425	-0.51576	0.666422	NEUTRAL	MIMAT0000665 Mus musculus miR-223-3p
mmu-miR-223-5p	1670.95	932.099	0.557826	-0.842114	0.486452	NEUTRAL	MIMAT0017056 Mus musculus miR-223-5p
mmu-miR-22-3p	130435	86717.2	0.664829	-0.588946	0.468992	NEUTRAL	MIMAT0000531 Mus musculus miR-22-3p
mmu-miR-224-5p	7.57645	8.71121	1.14978	0.201352	0.990303	NEUTRAL	MIMAT0000671 Mus musculus miR-224-5p
mmu-miR-22-5p	29.617	26.1336	0.882386	-0.180519	0.946625	NEUTRAL	MIMAT0004629 Mus musculus miR-22-5p
mmu-miR-23a-3p	1463.63	2819.53	1.92639	0.945901	0.403278	NEUTRAL	MIMAT0000532 Mus musculus miR-23a-3p
mmu-miR-24-2-5p	459.408	288.922	0.6289	-0.669098	0.622376	NEUTRAL	MIMAT0005440 Mus musculus miR-24-2-5p
mmu-miR-25-5p	30.3058	17.4224	0.574888	-0.798648	0.630614	NEUTRAL	MIMAT0017049 Mus musculus miR-25-5p
mmu-miR-26a-5p	35374.4	19351.9	0.54706	-0.870228	0.353513	NEUTRAL	MIMAT0000533 Mus musculus miR-26a-5p
mmu-miR-26b-5p	3363.94	4426.75	1.31594	0.396094	0.706273	NEUTRAL	MIMAT0000534 Mus musculus miR-26b-5p
mmu-miR-27a-3p	267.931	277.307	1.03499	0.0496233	0.960767	NEUTRAL	MIMAT0000537 Mus musculus miR-27a-3p
mmu-miR-27a-5p	414.638	429.753	1.03645	0.0516545	0.957484	NEUTRAL	MIMAT0004633 Mus musculus miR-27a-5p
mmu-miR-27b-5p	266.553	156.802	0.588257	-0.765481	0.584087	NEUTRAL	MIMAT0004522 Mus musculus miR-27b-5p
mmu-miR-28a-5p	55.1014	49.3635	0.895866	-0.158644	0.941457	NEUTRAL	MIMAT0000653 Mus musculus miR-28a-5p
mmu-miR-297b-3p	4.13261	2.90374	0.70264	-0.509142	1	NEUTRAL	MIMAT0004827 Mus musculus miR-297b-3p
mmu-miR-298-5p	113.647	213.425	1.87797	0.909171	0.497875	NEUTRAL	MIMAT0000376 Mus musculus miR-298-5p
mmu-miR-299a-3p	24.7956	21.778	0.8783	-0.187214	0.950279	NEUTRAL	MIMAT0004577 Mus musculus miR-299a-3p
mmu-miR-29a-3p	3309.53	4461.59	1.3481	0.430932	0.682911	NEUTRAL	MIMAT0000535 Mus musculus miR-29a-3p
mmu-miR-29a-5p	1.37754	1.45187	1.05396	0.0758208	1	NEUTRAL	MIMAT0004631 Mus musculus miR-29a-5p
mmu-miR-29c-5p	8.26521	14.5187	1.7566	0.812786	0.667436	NEUTRAL	MIMAT0004632 Mus musculus miR-29c-5p
mmu-miR-301a-3p	258.288	155.35	0.60146	-0.733459	0.600799	NEUTRAL	MIMAT0000379 Mus musculus miR-301a-3p
mmu-miR-301b-3p	39.9485	36.2967	0.908587	-0.138304	0.960405	NEUTRAL	MIMAT0004186 Mus musculus miR-301b-3p
mmu-miR-3057-5p	452.52	374.582	0.827768	-0.272702	0.848564	NEUTRAL	MIMAT0014822 Mus musculus miR-3057-5p
mmu-miR-3061-3p	61.9891	58.0747	0.936854	-0.0941042	0.975572	NEUTRAL	MIMAT0014829 Mus musculus miR-3061-3p
mmu-miR-3065-5p	73.0094	46.4598	0.636353	-0.6521	0.666486	NEUTRAL	MIMAT0014836 Mus musculus miR-3065-5p
mmu-miR-3066-5p	3.44384	4.3556	1.26475	0.338855	1	NEUTRAL	MIMAT0014838 Mus musculus miR-3066-5p
mmu-miR-3079-5p	9.64275	7.25934	0.752829	-0.409606	0.923975	NEUTRAL	MIMAT0014866 Mus musculus miR-3079-5p
mmu-miR-3082-3p	15.1529	13.0668	0.862331	-0.213686	0.96533	NEUTRAL	MIMAT0014873 Mus musculus miR-3082-3p
mmu-miR-3086-5p	137.754	143.735	1.04342	0.0613212	0.957798	NEUTRAL	MIMAT0014880 Mus musculus miR-3086-5p
mmu-miR-3098-5p	2.75507	1.45187	0.52698	-0.924179	1	NEUTRAL	MIMAT0014917 Mus musculus miR-3098-5p
mmu-miR-30a-3p	255.533	277.307	1.08521	0.117974	0.920091	NEUTRAL	MIMAT0000129 Mus musculus miR-30a-3p
mmu-miR-30a-5p	12085.8	9271.63	0.76715	-0.382419	0.714336	NEUTRAL	MIMAT0000128 Mus musculus miR-30a-5p
mmu-miR-30c-1-3p	24.1069	27.5855	1.1443	0.194465	0.916092	NEUTRAL	MIMAT0004616 Mus musculus miR-30c-1-3p
mmu-miR-30c-5p	2314.95	2032.62	0.878039	-0.187643	0.881648	NEUTRAL	MIMAT0000514 Mus musculus miR-30c-5p
mmu-miR-30d-3p	210.763	168.417	0.799081	-0.323586	0.827999	NEUTRAL	MIMAT0017011 Mus musculus miR-30d-3p
mmu-miR-30e-3p	1994.67	2726.61	1.36695	0.450956	0.680472	NEUTRAL	MIMAT0000249 Mus musculus miR-30e-3p
mmu-miR-30e-5p	6318.07	5039.43	0.797623	-0.326221	0.769143	NEUTRAL	MIMAT0000248 Mus musculus miR-30e-5p
mmu-miR-30f	2.75507	1.45187	0.52698	-0.924179	1	NEUTRAL	MIMAT0025179 Mus musculus miR-30f
mmu-miR-3102-3p	11.7091	13.0668	1.11596	0.158283	0.977246	NEUTRAL	MIMAT0014936 Mus musculus miR-3102-3p
mmu-miR-3103-3p	3.44384	2.90374	0.843168	-0.246107	1	NEUTRAL	MIMAT0014938 Mus musculus miR-3103-3p
mmu-miR-3109-3p	2.75507	2.90374	1.05396	0.0758208	1	NEUTRAL	MIMAT0014950 Mus musculus miR-3109-3p
mmu-miR-31-5p	484.893	422.494	0.871314	-0.198735	0.892384	NEUTRAL	MIMAT0000538 Mus musculus miR-31-5p
mmu-miR-320-3p	2443.75	1923.73	0.787203	-0.345193	0.773549	NEUTRAL	MIMAT0000666 Mus musculus miR-320-3p
mmu-miR-324-3p	271.375	140.831	0.518955	-0.946318	0.496035	NEUTRAL	MIMAT0000556 Mus musculus miR-324-3p
mmu-miR-324-5p	99.8713	104.535	1.04669	0.0658367	0.958106	NEUTRAL	MIMAT0000555 Mus musculus miR-324-5p
mmu-miR-326-3p	84.0297	145.187	1.7278	0.78894	0.558307	NEUTRAL	MIMAT0000559 Mus musculus miR-326-3p
mmu-miR-328-3p	1809.39	1232.64	0.681243	-0.553759	0.646968	NEUTRAL	MIMAT0000565 Mus musculus miR-328-3p
mmu-miR-330-5p	99.1826	63.8822	0.644087	-0.634673	0.665467	NEUTRAL	MIMAT0004642 Mus musculus miR-330-5p
mmu-miR-339-3p	224.538	200.358	0.89231	-0.164383	0.920589	NEUTRAL	MIMAT0004649 Mus musculus miR-339-3p
mmu-miR-339-5p	430.48	277.307	0.644181	-0.634463	0.642935	NEUTRAL	MIMAT0000584 Mus musculus miR-339-5p
mmu-miR-340-3p	101.938	59.5266	0.583951	-0.776081	0.592799	NEUTRAL	MIMAT0000586 Mus musculus miR-340-3p
mmu-miR-342-3p	3613.96	2312.83	0.639969	-0.643926	0.572642	NEUTRAL	MIMAT0000590 Mus musculus miR-342-3p
mmu-miR-3470a	90.2286	68.2378	0.756277	-0.403013	0.792998	NEUTRAL	MIMAT0015640 Mus musculus miR-3470a
mmu-miR-34a-5p	182.523	116.149	0.636353	-0.6521	0.646715	NEUTRAL	MIMAT0000542 Mus musculus miR-34a-5p
mmu-miR-34c-5p	64.0554	52.2673	0.815969	-0.293413	0.862592	NEUTRAL	MIMAT0000381 Mus musculus miR-34c-5p
mmu-miR-350-3p	68.188	53.7191	0.787809	-0.344082	0.832883	NEUTRAL	MIMAT0000605 Mus musculus miR-350-3p
mmu-miR-350-5p	258.288	171.32	0.663292	-0.592283	0.675276	NEUTRAL	MIMAT0017040 Mus musculus miR-350-5p
mmu-miR-3572-3p	2.75507	1.45187	0.52698	-0.924179	1	NEUTRAL	MIMAT0020636 Mus musculus miR-3572-3p
mmu-miR-362-3p	24.1069	31.9411	1.32498	0.405969	0.796132	NEUTRAL	MIMAT0004684 Mus musculus miR-362-3p
mmu-miR-362-5p	21.3518	29.0374	1.35995	0.443553	0.780593	NEUTRAL	MIMAT0000706 Mus musculus miR-362-5p
mmu-miR-365-2-5p	4.82137	4.3556	0.903395	-0.146572	1	NEUTRAL	MIMAT0017179 Mus musculus miR-365-2-5p
mmu-miR-369-3p	13.7754	8.71121	0.632376	-0.661145	0.772103	NEUTRAL	MIMAT0003186 Mus musculus miR-369-3p
mmu-miR-370-3p	3.44384	5.80747	1.68634	0.753893	0.858317	NEUTRAL	MIMAT0001095 Mus musculus miR-370-3p
mmu-miR-374b-5p	77.8308	107.438	1.38041	0.465095	0.730281	NEUTRAL	MIMAT0003727 Mus musculus miR-374b-5p
mmu-miR-375-3p	976.673	1913.56	1.95927	0.970314	0.4052	NEUTRAL	MIMAT0000739 Mus musculus miR-375-3p
mmu-miR-378a-3p	78343.2	43570.6	0.55615	-0.846454	0.326852	NEUTRAL	MIMAT0003151 Mus musculus miR-378a-3p
mmu-miR-378a-5p	117.779	60.9785	0.517735	-0.949714	0.506226	NEUTRAL	MIMAT0000742 Mus musculus miR-378a-5p
mmu-miR-379-5p	4.82137	8.71121	1.80679	0.853428	0.745891	NEUTRAL	MIMAT0000743 Mus musculus miR-379-5p
mmu-miR-381-3p	149.463	164.061	1.09767	0.134449	0.913805	NEUTRAL	MIMAT0000746 Mus musculus miR-381-3p
mmu-miR-3960	3.44384	4.3556	1.26475	0.338855	1	NEUTRAL	MIMAT0019336 Mus musculus miR-3960
mmu-miR-3965	14.4641	14.5187	1.00377	0.00543145	1	NEUTRAL	MIMAT0019347 Mus musculus miR-3965
mmu-miR-3968	148.085	132.12	0.89219	-0.164577	0.923353	NEUTRAL	MIMAT0019352 Mus musculus miR-3968
mmu-miR-411-5p	296.859	435.56	1.46723	0.553095	0.66454	NEUTRAL	MIMAT0004747 Mus musculus miR-411-5p
mmu-miR-421-3p	553.769	643.178	1.16145	0.215932	0.852654	NEUTRAL	MIMAT0004869 Mus musculus miR-421-3p
mmu-miR-423-3p	8812.78	9136.61	1.03674	0.0520605	0.948027	NEUTRAL	MIMAT0003454 Mus musculus miR-423-3p
mmu-miR-425-3p	25.4844	29.0374	1.13942	0.188296	0.917414	NEUTRAL	MIMAT0001342 Mus musculus miR-425-3p
mmu-miR-425-5p	1555.24	1989.06	1.27894	0.354951	0.748165	NEUTRAL	MIMAT0004750 Mus musculus miR-425-5p
mmu-miR-429-3p	15.8417	10.1631	0.641541	-0.640386	0.7624	NEUTRAL	MIMAT0001537 Mus musculus miR-429-3p
mmu-miR-431-3p	11.0203	14.5187	1.31745	0.397749	0.852335	NEUTRAL	MIMAT0004753 Mus musculus miR-431-3p
mmu-miR-434-5p	15.8417	14.5187	0.916487	-0.125813	1	NEUTRAL	MIMAT0001421 Mus musculus miR-434-5p
mmu-miR-449a-5p	3.44384	2.90374	0.843168	-0.246107	1	NEUTRAL	MIMAT0001542 Mus musculus miR-449a-5p
mmu-miR-455-5p	7.57645	7.25934	0.958146	-0.0616827	1	NEUTRAL	MIMAT0003485 Mus musculus miR-455-5p
mmu-miR-466d-5p	2.75507	2.90374	1.05396	0.0758208	1	NEUTRAL	MIMAT0004930 Mus musculus miR-466d-5p
mmu-miR-466e-3p	6.88768	11.6149	1.68634	0.753893	0.726621	NEUTRAL	MIMAT0004880 Mus musculus miR-466e-3p
mmu-miR-467e-5p	2.75507	4.3556	1.58094	0.660783	0.933293	NEUTRAL	MIMAT0005293 Mus musculus miR-467e-5p
mmu-miR-486a-5p	56948	89387.2	1.56963	0.650422	0.432562	NEUTRAL	MIMAT0003130 Mus musculus miR-486a-5p
mmu-miR-493-5p	6.19891	4.3556	0.70264	-0.509142	0.953841	NEUTRAL	MIMAT0017276 Mus musculus miR-493-5p
mmu-miR-497a-5p	14.4641	11.6149	0.803018	-0.316497	0.919611	NEUTRAL	MIMAT0003453 Mus musculus miR-497a-5p
mmu-miR-501-3p	772.109	394.908	0.511467	-0.967287	0.453365	NEUTRAL	MIMAT0003509 Mus musculus miR-501-3p
mmu-miR-501-5p	20.663	13.0668	0.632376	-0.661145	0.724386	NEUTRAL	MIMAT0003508 Mus musculus miR-501-5p
mmu-miR-503-3p	6.19891	7.25934	1.17107	0.227824	0.996611	NEUTRAL	MIMAT0004790 Mus musculus miR-503-3p
mmu-miR-5106	3.44384	2.90374	0.843168	-0.246107	1	NEUTRAL	MIMAT0020613 Mus musculus miR-5106
mmu-miR-5107-3p	44.0811	49.3635	1.11983	0.163284	0.915222	NEUTRAL	MIMAT0022985 Mus musculus miR-5107-3p
mmu-miR-5107-5p	53.0351	30.4892	0.574888	-0.798648	0.604812	NEUTRAL	MIMAT0020615 Mus musculus miR-5107-5p
mmu-miR-532-3p	117.091	133.572	1.14076	0.189992	0.883076	NEUTRAL	MIMAT0004781 Mus musculus miR-532-3p
mmu-miR-532-5p	10062.9	6456.46	0.64161	-0.640231	0.542484	NEUTRAL	MIMAT0002889 Mus musculus miR-532-5p
mmu-miR-540-3p	627.467	829.017	1.32121	0.40186	0.735166	NEUTRAL	MIMAT0003167 Mus musculus miR-540-3p
mmu-miR-541-5p	1108.23	1083.09	0.977321	-0.033096	0.991727	NEUTRAL	MIMAT0003170 Mus musculus miR-541-5p
mmu-miR-542-3p	64.7442	45.0079	0.695165	-0.524572	0.73659	NEUTRAL	MIMAT0003172 Mus musculus miR-542-3p
mmu-miR-542-5p	6.19891	7.25934	1.17107	0.227824	0.996611	NEUTRAL	MIMAT0003171 Mus musculus miR-542-5p
mmu-miR-5620-5p	3.44384	2.90374	0.843168	-0.246107	1	NEUTRAL	MIMAT0022367 Mus musculus miR-5620-5p
mmu-miR-582-3p	62.6779	76.949	1.22769	0.295947	0.830659	NEUTRAL	MIMAT0005292 Mus musculus miR-582-3p
mmu-miR-592-5p	10.3315	13.0668	1.26475	0.338855	0.890292	NEUTRAL	MIMAT0003730 Mus musculus miR-592-5p
mmu-miR-598-5p	13.7754	11.6149	0.843168	-0.246107	0.957089	NEUTRAL	MIMAT0017283 Mus musculus miR-598-5p
mmu-miR-6380	2.75507	2.90374	1.05396	0.0758208	1	NEUTRAL	MIMAT0025126 Mus musculus miR-6380
mmu-miR-6412	34.4384	17.4224	0.505901	-0.983073	0.540534	NEUTRAL	MIMAT0025165 Mus musculus miR-6412
mmu-miR-6516-5p	22.0406	31.9411	1.4492	0.535252	0.728762	NEUTRAL	MIMAT0027343 Mus musculus miR-6516-5p
mmu-miR-652-3p	1994.67	1543.34	0.773729	-0.370099	0.760878	NEUTRAL	MIMAT0003711 Mus musculus miR-652-3p
mmu-miR-6537-3p	13.7754	14.5187	1.05396	0.0758208	1	NEUTRAL	MIMAT0025582 Mus musculus miR-6537-3p
mmu-miR-6539	40.6373	27.5855	0.678822	-0.558895	0.733454	NEUTRAL	MIMAT0025584 Mus musculus miR-6539
mmu-miR-666-5p	10.3315	5.80747	0.562112	-0.83107	0.75891	NEUTRAL	MIMAT0003737 Mus musculus miR-666-5p
mmu-miR-668-3p	2.75507	2.90374	1.05396	0.0758208	1	NEUTRAL	MIMAT0003732 Mus musculus miR-668-3p
mmu-miR-669c-5p	22.7293	33.393	1.46916	0.554989	0.716723	NEUTRAL	MIMAT0003479 Mus musculus miR-669c-5p
mmu-miR-669o-5p	3.44384	4.3556	1.26475	0.338855	1	NEUTRAL	MIMAT0009421 Mus musculus miR-669o-5p
mmu-miR-669p-5p	117.091	68.2378	0.582778	-0.778981	0.587886	NEUTRAL	MIMAT0014889 Mus musculus miR-669p-5p
mmu-miR-671-5p	22.7293	34.8448	1.53303	0.616389	0.683867	NEUTRAL	MIMAT0003731 Mus musculus miR-671-5p
mmu-miR-673-3p	59.9228	53.7191	0.896472	-0.157669	0.94024	NEUTRAL	MIMAT0004824 Mus musculus miR-673-3p
mmu-miR-674-5p	122.601	78.4009	0.639482	-0.645025	0.65551	NEUTRAL	MIMAT0003740 Mus musculus miR-674-5p
mmu-miR-676-3p	157.728	306.344	1.94223	0.957716	0.472164	NEUTRAL	MIMAT0003782 Mus musculus miR-676-3p
mmu-miR-676-5p	6.88768	8.71121	1.26475	0.338855	0.933716	NEUTRAL	MIMAT0003781 Mus musculus miR-676-5p
mmu-miR-6899-3p	10.3315	15.9705	1.54581	0.628362	0.734938	NEUTRAL	MIMAT0027699 Mus musculus miR-6899-3p
mmu-miR-6914-3p	8.95398	5.80747	0.648591	-0.624619	0.85642	NEUTRAL	MIMAT0027729 Mus musculus miR-6914-3p
mmu-miR-6933-5p	3.44384	4.3556	1.26475	0.338855	1	NEUTRAL	MIMAT0027766 Mus musculus miR-6933-5p
mmu-miR-6944-3p	30.9946	37.7486	1.21791	0.284407	0.855524	NEUTRAL	MIMAT0027789 Mus musculus miR-6944-3p
mmu-miR-6952-3p	17.908	33.393	1.8647	0.898943	0.551838	NEUTRAL	MIMAT0027805 Mus musculus miR-6952-3p
mmu-miR-6960-5p	4.82137	8.71121	1.80679	0.853428	0.745891	NEUTRAL	MIMAT0027820 Mus musculus miR-6960-5p
mmu-miR-6973a-3p	2.0663	2.90374	1.40528	0.490858	1	NEUTRAL	MIMAT0027849 Mus musculus miR-6973a-3p
mmu-miR-6978-3p	8.95398	11.6149	1.29718	0.375381	0.885503	NEUTRAL	MIMAT0027859 Mus musculus miR-6978-3p
mmu-miR-6990-5p	21.3518	20.3262	0.951964	-0.0710206	1	NEUTRAL	MIMAT0027882 Mus musculus miR-6990-5p
mmu-miR-700-3p	7.57645	4.3556	0.574888	-0.798648	0.833639	NEUTRAL	MIMAT0003490 Mus musculus miR-700-3p
mmu-miR-700-5p	12.3978	7.25934	0.585534	-0.772176	0.745043	NEUTRAL	MIMAT0017256 Mus musculus miR-700-5p
mmu-miR-7012-3p	2.0663	1.45187	0.70264	-0.509142	1	NEUTRAL	MIMAT0027929 Mus musculus miR-7012-3p
mmu-miR-7015-3p	210.763	271.499	1.28817	0.365327	0.776511	NEUTRAL	MIMAT0027935 Mus musculus miR-7015-3p
mmu-miR-7023-3p	5.51014	8.71121	1.58094	0.660783	0.811649	NEUTRAL	MIMAT0027951 Mus musculus miR-7023-3p
mmu-miR-702-3p	37.8822	46.4598	1.22643	0.294461	0.843935	NEUTRAL	MIMAT0003492 Mus musculus miR-702-3p
mmu-miR-7035-3p	119.846	135.024	1.12665	0.172036	0.893425	NEUTRAL	MIMAT0027975 Mus musculus miR-7035-3p
mmu-miR-7043-3p	86.7847	63.8822	0.736099	-0.442028	0.772329	NEUTRAL	MIMAT0027991 Mus musculus miR-7043-3p
mmu-miR-7046-3p	15.8417	14.5187	0.916487	-0.125813	1	NEUTRAL	MIMAT0027997 Mus musculus miR-7046-3p
mmu-miR-7057-5p	48.9025	24.6818	0.504713	-0.986464	0.522003	NEUTRAL	MIMAT0028018 Mus musculus miR-7057-5p
mmu-miR-706	5.51014	10.1631	1.84443	0.883176	0.70409	NEUTRAL	MIMAT0003496 Mus musculus miR-706
mmu-miR-7068-3p	157.039	150.994	0.961508	-0.0566295	0.986456	NEUTRAL	MIMAT0028043 Mus musculus miR-7068-3p
mmu-miR-7072-3p	4.13261	2.90374	0.70264	-0.509142	1	NEUTRAL	MIMAT0028051 Mus musculus miR-7072-3p
mmu-miR-7081-3p	3.44384	2.90374	0.843168	-0.246107	1	NEUTRAL	MIMAT0028069 Mus musculus miR-7081-3p
mmu-miR-7084-5p	9.64275	8.71121	0.903395	-0.146572	1	NEUTRAL	MIMAT0028074 Mus musculus miR-7084-5p
mmu-miR-708-5p	2.75507	1.45187	0.52698	-0.924179	1	NEUTRAL	MIMAT0004828 Mus musculus miR-708-5p
mmu-miR-7219-3p	3.44384	5.80747	1.68634	0.753893	0.858317	NEUTRAL	MIMAT0028407 Mus musculus miR-7219-3p
mmu-miR-744-5p	946.367	717.223	0.75787	-0.399978	0.756869	NEUTRAL	MIMAT0004187 Mus musculus miR-744-5p
mmu-miR-760-3p	22.7293	36.2967	1.59691	0.675283	0.652935	NEUTRAL	MIMAT0003898 Mus musculus miR-760-3p
mmu-miR-7646-5p	2.75507	2.90374	1.05396	0.0758208	1	NEUTRAL	MIMAT0029794 Mus musculus miR-7646-5p
mmu-miR-7648-3p	8.95398	15.9705	1.78363	0.834813	0.645005	NEUTRAL	MIMAT0029799 Mus musculus miR-7648-3p
mmu-miR-7675-3p	2.0663	1.45187	0.70264	-0.509142	1	NEUTRAL	MIMAT0029859 Mus musculus miR-7675-3p
mmu-miR-7676-3p	33.0609	37.7486	1.14179	0.191298	0.906766	NEUTRAL	MIMAT0029861 Mus musculus miR-7676-3p
mmu-miR-7677-3p	2.0663	2.90374	1.40528	0.490858	1	NEUTRAL	MIMAT0029869 Mus musculus miR-7677-3p
mmu-miR-7a-5p	57.8565	31.9411	0.552075	-0.857065	0.574244	NEUTRAL	MIMAT0000677 Mus musculus miR-7a-5p
mmu-miR-8103	70.2543	103.083	1.46728	0.553143	0.683728	NEUTRAL	MIMAT0031407 Mus musculus miR-8103
mmu-miR-8105	3.44384	5.80747	1.68634	0.753893	0.858317	NEUTRAL	MIMAT0031409 Mus musculus miR-8105
mmu-miR-8112	47.525	31.9411	0.672091	-0.573272	0.720597	NEUTRAL	MIMAT0031418 Mus musculus miR-8112
mmu-miR-8114	302.369	211.973	0.70104	-0.512432	0.717066	NEUTRAL	MIMAT0031420 Mus musculus miR-8114
mmu-miR-872-3p	41.3261	53.7191	1.29988	0.378384	0.794297	NEUTRAL	MIMAT0004935 Mus musculus miR-872-3p
mmu-miR-872-5p	139.82	126.313	0.903395	-0.146572	0.934379	NEUTRAL	MIMAT0004934 Mus musculus miR-872-5p
mmu-miR-874-3p	13.7754	13.0668	0.948564	-0.0761823	1	NEUTRAL	MIMAT0004853 Mus musculus miR-874-3p
mmu-miR-877-3p	107.448	68.2378	0.635079	-0.654993	0.652933	NEUTRAL	MIMAT0004862 Mus musculus miR-877-3p
mmu-miR-877-5p	192.855	105.986	0.549565	-0.863638	0.538964	NEUTRAL	MIMAT0004861 Mus musculus miR-877-5p
mmu-miR-92a-1-5p	100.56	97.2752	0.967334	-0.0479146	0.995295	NEUTRAL	MIMAT0017066 Mus musculus miR-92a-1-5p
mmu-miR-92a-3p	114486	114486	1	1.60171e-15	0.990493	NEUTRAL	MIMAT0000539 Mus musculus miR-92a-3p
mmu-miR-93-5p	3109.1	2709.19	0.871374	-0.198637	0.870716	NEUTRAL	MIMAT0000540 Mus musculus miR-93-5p
mmu-miR-9-5p	17.2192	18.8743	1.09612	0.132404	0.967526	NEUTRAL	MIMAT0000142 Mus musculus miR-9-5p
mmu-miR-9769-3p	15.8417	10.1631	0.641541	-0.640386	0.7624	NEUTRAL	MIMAT0036462 Mus musculus miR-9769-3p
mmu-miR-98-3p	5.51014	4.3556	0.79047	-0.339217	1	NEUTRAL	MIMAT0017023 Mus musculus miR-98-3p
mmu-miR-98-5p	3684.22	4084.1	1.10854	0.148661	0.880055	NEUTRAL	MIMAT0000545 Mus musculus miR-98-5p
mmu-miR-99a-3p	19.9743	24.6818	1.23568	0.305303	0.861494	NEUTRAL	MIMAT0016981 Mus musculus miR-99a-3p
mmu-miR-99a-5p	331.297	204.713	0.617914	-0.694521	0.617275	NEUTRAL	MIMAT0000131 Mus musculus miR-99a-5p
mmu-miR-99b-3p	551.703	630.111	1.14212	0.191714	0.867897	NEUTRAL	MIMAT0004525 Mus musculus miR-99b-3p
mmu-miR-99b-5p	4087.84	3647.09	0.892182	-0.164591	0.892112	NEUTRAL	MIMAT0000132 Mus musculus miR-99b-5p
mmu-let-7j	11.7091	1.45187	0.123995	-3.01164	0.0258458	DOWN	MIMAT0025123 Mus musculus let-7j
mmu-miR-106b-3p	856.138	287.47	0.335775	-1.57443	0.221941	DOWN	MIMAT0004582 Mus musculus miR-106b-3p
mmu-miR-1191b-3p	4.13261	1.45187	0.35132	-1.50914	0.843896	DOWN	MIMAT0029867 Mus musculus miR-1191b-3p
mmu-miR-144-5p	6.19891	1.45187	0.234213	-2.0941	0.638861	DOWN	MIMAT0016988 Mus musculus miR-144-5p
mmu-miR-145a-5p	11.7091	5.80747	0.495981	-1.01164	0.0472245	DOWN	MIMAT0000157 Mus musculus miR-145a-5p
mmu-miR-146a-5p	20714.7	8695.24	0.419762	-1.25236	0.207268	DOWN	MIMAT0000158 Mus musculus miR-146a-5p
mmu-miR-146b-3p	24.1069	4.3556	0.180679	-2.4685	0.179621	DOWN	MIMAT0004826 Mus musculus miR-146b-3p
mmu-miR-146b-5p	51962.7	18656.5	0.359036	-1.4778	0.106151	DOWN	MIMAT0003475 Mus musculus miR-146b-5p
mmu-miR-147-3p	84.0297	34.8448	0.414673	-1.26995	0.037359	DOWN	MIMAT0004857 Mus musculus miR-147-3p
mmu-miR-148b-5p	90.2286	39.2004	0.434457	-1.20271	0.40895	DOWN	MIMAT0017036 Mus musculus miR-148b-5p
mmu-miR-151-3p	28156.8	3580.31	0.127156	-2.97533	0.35133	DOWN	MIMAT0000161 Mus musculus miR-151-3p
mmu-miR-1668	31.6833	5.80747	0.183297	-2.44774	0.152343	DOWN	MIMAT0031414 Mus musculus miR-1668
mmu-miR-181a-2-3p	711.09	309.615	0.435409	-1.21759	0.0127485	DOWN	MIMAT0005443 Mus musculus miR-181a-2-3p
mmu-miR-1843a-5p	6.19891	1.45187	0.234213	-2.0941	0.638861	DOWN	MIMAT0014805 Mus musculus miR-1843a-5p
mmu-miR-184-3p	36.5047	8.71121	0.238633	-2.06714	0.203526	DOWN	MIMAT0000213 Mus musculus miR-184-3p
mmu-miR-185-5p	103.315	40.6523	0.393479	-1.34564	0.350003	DOWN	MIMAT0000214 Mus musculus miR-185-5p
mmu-miR-18a-3p	81.9634	33.393	0.407413	-1.29544	0.0498954	DOWN	MIMAT0004626 Mus musculus miR-18a-3p
mmu-miR-191-3p	17.2192	4.3556	0.252951	-1.98307	0.322035	DOWN	MIMAT0004542 Mus musculus miR-191-3p
mmu-miR-1933-5p	5.51014	1.45187	0.26349	-1.92418	0.701987	DOWN	MIMAT0009396 Mus musculus miR-1933-5p
mmu-miR-1943-3p	11.0203	4.3556	0.395235	-1.33922	0.590603	DOWN	MIMAT0017342 Mus musculus miR-1943-3p
mmu-miR-1943-5p	340.94	150.994	0.442876	-1.17502	0.393089	DOWN	MIMAT0009408 Mus musculus miR-1943-5p
mmu-miR-1968-5p	6.19891	2.90374	0.468427	-1.0941	0.807513	DOWN	MIMAT0009441 Mus musculus miR-1968-5p
mmu-miR-199b-5p	9.64275	1.45187	0.150566	-2.73153	0.388353	DOWN	MIMAT0000672 Mus musculus miR-199b-5p
mmu-miR-200b-3p	39.9485	18.8743	0.472465	-1.08172	0.490829	DOWN	MIMAT0000233 Mus musculus miR-200b-3p
mmu-miR-200c-3p	17.908	2.90374	0.162148	-2.62462	0.210213	DOWN	MIMAT0000657 Mus musculus miR-200c-3p
mmu-miR-203-3p	1484.29	492.183	0.331594	-1.59251	0.196181	DOWN	MIMAT0000236 Mus musculus miR-203-3p
mmu-miR-205-5p	10.3315	4.3556	0.421584	-1.24611	0.63309	DOWN	MIMAT0000238 Mus musculus miR-205-5p
mmu-miR-23b-3p	2792.26	609.785	0.218384	-2.19506	0.0491255	DOWN	MIMAT0000125 Mus musculus miR-23b-3p
mmu-miR-24-3p	1970.56	349.9	0.177563	-2.49359	0.435505	DOWN	MIMAT0000219 Mus musculus miR-24-3p
mmu-miR-29b-2-5p	8.26521	1.45187	0.17566	-2.50914	0.476349	DOWN	MIMAT0017063 Mus musculus miR-29b-2-5p
mmu-miR-29b-3p	72.3206	24.6818	0.341282	-1.55096	0.297835	DOWN	MIMAT0000127 Mus musculus miR-29b-3p
mmu-miR-29c-3p	81.2746	33.393	0.410866	-1.28326	0.383056	DOWN	MIMAT0000536 Mus musculus miR-29c-3p
mmu-miR-3060-3p	33.0609	8.71121	0.26349	-1.92418	0.241017	DOWN	MIMAT0014827 Mus musculus miR-3060-3p
mmu-miR-3065-3p	19.9743	4.3556	0.218061	-2.1972	0.251807	DOWN	MIMAT0014837 Mus musculus miR-3065-3p
mmu-miR-3069-3p	6.88768	2.90374	0.421584	-1.24611	0.746261	DOWN	MIMAT0014845 Mus musculus miR-3069-3p
mmu-miR-3098-3p	18.5967	7.25934	0.390356	-1.35714	0.467243	DOWN	MIMAT0014918 Mus musculus miR-3098-3p
mmu-miR-30b-5p	4.13261	1.45187	0.35132	-1.50914	0.843896	DOWN	MIMAT0000130 Mus musculus miR-30b-5p
mmu-miR-30d-5p	64757.9	29414.8	0.454228	-1.13851	0.198958	DOWN	MIMAT0000515 Mus musculus miR-30d-5p
mmu-miR-322-3p	65.4329	27.5855	0.421584	-1.24611	0.405247	DOWN	MIMAT0000549 Mus musculus miR-322-3p
mmu-miR-322-5p	347.139	158.254	0.45588	-1.13327	0.0284578	DOWN	MIMAT0000548 Mus musculus miR-322-5p
mmu-miR-330-3p	36.5047	17.4224	0.477265	-1.06714	0.50179	DOWN	MIMAT0000569 Mus musculus miR-330-3p
mmu-miR-331-3p	82.6521	1.45187	0.017566	-5.83107	0.320126	DOWN	MIMAT0000571 Mus musculus miR-331-3p
mmu-miR-337-5p	9.64275	2.90374	0.301132	-1.73153	0.540047	DOWN	MIMAT0004644 Mus musculus miR-337-5p
mmu-miR-340-5p	281.555	46.4598	0.165099	-2.59946	0.0234598	DOWN	MIMAT0004651 Mus musculus miR-340-5p
mmu-miR-342-5p	785.884	381.841	0.485875	-1.04134	0.418951	DOWN	MIMAT0004653 Mus musculus miR-342-5p
mmu-miR-3472	8.95398	4.3556	0.486443	-1.03966	0.727102	DOWN	MIMAT0015643 Mus musculus miR-3472
mmu-miR-3473b	730.783	188.743	0.258275	-1.95302	0.138872	DOWN	MIMAT0020367 Mus musculus miR-3473b
mmu-miR-3473d	59.234	8.71121	0.147064	-2.76548	0.821639	DOWN	MIMAT0020632 Mus musculus miR-3473d
mmu-miR-3473f	7.57645	2.90374	0.383258	-1.38361	0.0164512	DOWN	MIMAT0031390 Mus musculus miR-3473f
mmu-miR-34b-3p	10.3315	1.45187	0.140528	-2.83107	0.351313	DOWN	MIMAT0004581 Mus musculus miR-34b-3p
mmu-miR-351-5p	6862.19	3342.2	0.487045	-1.03787	0.338689	DOWN	MIMAT0000609 Mus musculus miR-351-5p
mmu-miR-361-3p	589.585	2.90374	0.00492505	-7.66565	0.245337	DOWN	MIMAT0017075 Mus musculus miR-361-3p
mmu-miR-361-5p	10.3315	1.45187	0.140528	-2.83107	0.351313	DOWN	MIMAT0000704 Mus musculus miR-361-5p
mmu-miR-365-3p	23.4181	11.6149	0.495981	-1.01164	0.0267485	DOWN	MIMAT0000711 Mus musculus miR-365-3p
mmu-miR-3963	261.732	108.89	0.416037	-1.26522	0.361696	DOWN	MIMAT0019341 Mus musculus miR-3963
mmu-miR-409-3p	237.625	111.615	0.469793	-1.09015	0.454513	DOWN	MIMAT0001090 Mus musculus miR-409-3p
mmu-miR-423-5p	7318.85	2838.4	0.387821	-1.36654	0.207722	DOWN	MIMAT0004825 Mus musculus miR-423-5p
mmu-miR-450b-5p	53.0351	26.1336	0.492761	-1.02104	0.503911	DOWN	MIMAT0003511 Mus musculus miR-450b-5p
mmu-miR-466h-5p	14.4641	4.3556	0.301132	-1.73153	0.418835	DOWN	MIMAT0004884 Mus musculus miR-466h-5p
mmu-miR-467c-5p	46.1474	21.778	0.471923	-1.08338	0.483286	DOWN	MIMAT0004885 Mus musculus miR-467c-5p
mmu-miR-485-3p	3.44384	1.45187	0.421584	-1.24611	0.921087	DOWN	MIMAT0003129 Mus musculus miR-485-3p
mmu-miR-485-5p	6.19891	2.90374	0.468427	-1.0941	0.807513	DOWN	MIMAT0003128 Mus musculus miR-485-5p
mmu-miR-486a-3p	4.13261	1.45187	0.35132	-1.50914	0.0439875	DOWN	MIMAT0017206 Mus musculus miR-486a-3p
mmu-miR-500-3p	112.958	4.3556	0.0385595	-4.69677	0.588258	DOWN	MIMAT0003507 Mus musculus miR-500-3p
mmu-miR-503-5p	13.0866	4.3556	0.33283	-1.58714	0.0136933	DOWN	MIMAT0003188 Mus musculus miR-503-5p
mmu-miR-5100	59.9228	23.2299	0.387664	-1.36712	0.364681	DOWN	MIMAT0020607 Mus musculus miR-5100
mmu-miR-5103	5.51014	1.45187	0.26349	-1.92418	0.701987	DOWN	MIMAT0020610 Mus musculus miR-5103
mmu-miR-5104	11.0203	1.45187	0.131745	-2.92418	0.318223	DOWN	MIMAT0020611 Mus musculus miR-5104
mmu-miR-511-3p	19.9743	5.80747	0.290748	-1.78216	0.337196	DOWN	MIMAT0017281 Mus musculus miR-511-3p
mmu-miR-511-5p	48.2137	18.8743	0.391471	-1.35302	0.378522	DOWN	MIMAT0004940 Mus musculus miR-511-5p
mmu-miR-5122	8.95398	4.3556	0.486443	-1.03966	0.727102	DOWN	MIMAT0020630 Mus musculus miR-5122
mmu-miR-5129-3p	33.0609	11.6149	0.35132	-1.50914	0.350037	DOWN	MIMAT0022987 Mus musculus miR-5129-3p
mmu-miR-5627-3p	6.88768	2.90374	0.421584	-1.24611	0.746261	DOWN	MIMAT0022386 Mus musculus miR-5627-3p
mmu-miR-574-3p	75.7645	24.6818	0.32577	-1.61808	0.276304	DOWN	MIMAT0004894 Mus musculus miR-574-3p
mmu-miR-615-3p	18.5967	8.71121	0.468427	-1.0941	0.0335874	DOWN	MIMAT0003783 Mus musculus miR-615-3p
mmu-miR-6516-3p	12.3978	2.90374	0.234213	-2.0941	0.389996	DOWN	MIMAT0027344 Mus musculus miR-6516-3p
mmu-miR-667-3p	5.51014	1.45187	0.26349	-1.92418	0.701987	DOWN	MIMAT0003734 Mus musculus miR-667-3p
mmu-miR-669o-3p	19.9743	8.71121	0.436122	-1.1972	0.509522	DOWN	MIMAT0017347 Mus musculus miR-669o-3p
mmu-miR-674-3p	138.442	63.8822	0.461435	-1.1158	0.429861	DOWN	MIMAT0003741 Mus musculus miR-674-3p
mmu-miR-6954-3p	5.51014	1.45187	0.26349	-1.92418	0.701987	DOWN	MIMAT0027809 Mus musculus miR-6954-3p
mmu-miR-6955-5p	15.1529	7.25934	0.479073	-1.06168	0.602561	DOWN	MIMAT0027810 Mus musculus miR-6955-5p
mmu-miR-6963-3p	6.88768	2.90374	0.421584	-1.24611	0.746261	DOWN	MIMAT0027827 Mus musculus miR-6963-3p
mmu-miR-6979-3p	7.57645	2.90374	0.383258	-1.38361	0.688634	DOWN	MIMAT0027861 Mus musculus miR-6979-3p
mmu-miR-6988-3p	33.0609	1.45187	0.043915	-4.50914	0.29337	DOWN	MIMAT0027879 Mus musculus miR-6988-3p
mmu-miR-7017-5p	4.82137	1.45187	0.301132	-1.73153	0.00228547	DOWN	MIMAT0027938 Mus musculus miR-7017-5p
mmu-miR-702-5p	4.13261	1.45187	0.35132	-1.50914	0.843896	DOWN	MIMAT0022931 Mus musculus miR-702-5p
mmu-miR-708-3p	8.26521	2.90374	0.35132	-1.50914	0.634942	DOWN	MIMAT0003498 Mus musculus miR-708-3p
mmu-miR-7655-3p	4.13261	1.45187	0.35132	-1.50914	0.00454124	DOWN	MIMAT0029817 Mus musculus miR-7655-3p
mmu-miR-7658-5p	6.19891	2.90374	0.468427	-1.0941	0.807513	DOWN	MIMAT0029822 Mus musculus miR-7658-5p
mmu-miR-7667-3p	15.8417	1.45187	0.0916487	-3.44774	0.162309	DOWN	MIMAT0029841 Mus musculus miR-7667-3p
mmu-miR-7667-5p	3.44384	1.45187	0.421584	-1.24611	0.921087	DOWN	MIMAT0029840 Mus musculus miR-7667-5p
mmu-miR-7683-5p	4.82137	1.45187	0.301132	-1.73153	0.7706	DOWN	MIMAT0029886 Mus musculus miR-7683-5p
mmu-miR-8097	12.3978	2.90374	0.234213	-2.0941	0.389996	DOWN	MIMAT0031399 Mus musculus miR-8097
mmu-miR-8115	18.5967	7.25934	0.390356	-1.35714	0.00157481	DOWN	MIMAT0031421 Mus musculus miR-8115
mmu-miR-92b-3p	2250.2	795.624	0.353578	-1.4999	0.207645	DOWN	MIMAT0004899 Mus musculus miR-92b-3p
mmu-miR-93-3p	8.95398	4.3556	0.486443	-1.03966	0.0364126	DOWN	MIMAT0004636 Mus musculus miR-93-3p
