# Supplementary material for: Leishmania donovani infection induce differential miRNA expression in CD4+ T cells
Source: Sci Rep. 2020 Feb 26;10:3523. doi: 10.1038/s41598-020-60435-2 (PMC7044172; doi:10.1038/s41598-020-60435-2)
Supplement: Supplementary file 3 — Supplementary excel sheet 2. [file 41598_2020_60435_MOESM3_ESM.xlsx]

## Sheet: Summary
DGE Statistics
Summary	Total	Up	Down	Neutral
No. of miRNA expressed in both samples	23	7	9	7
Software used for carrying out DGE	DESeq
Sample taken as control for DGE	C_A
Sample taken as treatment for DGE	I_B

## Sheet: Expressed both samples
miRNA	C_A Expression	I_B Expression	FoldChange	log2FoldChange	P- Value	Regulation
ACGTGGCCGGAGCTGTAAGAGC	12.0208	52.3259	4.35294	2.12199	0.856898	UP
AGTTTCTGTGGTTCTGTGACATTT	4.24264	21.2132	5	2.32193	0.869015	UP
CTATTAGGGAGGGACTGTCTC	2.82843	15.5563	5.5	2.45943	0.0472352	UP
GATCCGACTGCCTCTGTCTCCCGA	3.53553	8.48528	2.4	1.26303	0.945765	UP
GCCTGTGTTTGGAGGCTGGAGT	2.12132	7.07107	3.33333	1.73697	0.928432	UP
GTCGGTCGGCCTGGGGCTCGAG	21.9203	134.35	6.12903	2.61566	0.0327371	UP
TTCTGATCTCTTCCCTCCCTCCTT	4.94975	11.3137	2.28571	1.19265	0.942049	UP
ACCTCTGGTTGGTCTCTAGG	12.7279	11.3137	0.888889	-0.169925	1	NEUTRAL
CTCCGGGGCCGCGTCCAGACTGA	3.53553	4.24264	1.2	0.263034	1	NEUTRAL
GAGCCTGATCGCCTGGAGGAGCA	7.77817	14.1421	1.81818	0.862496	0.954691	NEUTRAL
TAATGTGGGTGGATCTGGGGTT	7.77817	7.07107	0.909091	-0.137504	1	NEUTRAL
TAGCGCGCGCGGCCGGGCCG	4.24264	4.24264	1	-3.20343e-16	1	NEUTRAL
TCCTTCCACAATGATCCCTGACCC	14.8492	18.3848	1.2381	0.308122	0.982164	NEUTRAL
TGCTTGCTGGTCTCTGGCACT	50.9117	84.8528	1.66667	0.736966	0.947812	NEUTRAL
AAGCATAGCTGTTGGGAGCCT	46.669	18.3848	0.393939	-1.34395	0.919463	DOWN
ACTGCCGGCGCTGCGCTCGT	14.1421	4.24264	0.3	-1.73697	0.923243	DOWN
AGAGAGCATGGCAGTGAGCATG	14.1421	4.24264	0.3	-1.73697	0.923243	DOWN
CGCCCCCGGGCTGAGCGCCTCG	24.0416	5.65685	0.235294	-2.08746	0.890285	DOWN
CGGAGCTTGCCTGGCGTCTCTGT	9.19239	4.24264	0.461538	-1.11548	0.96216	DOWN
CTGCGGCCGGCCGGCGGGTGG	43.8406	11.3137	0.258065	-1.9542	0.0281426	DOWN
GCAGGACTGAGAACATGGGC	10.6066	4.24264	0.4	-1.32193	0.949661	DOWN
GGCCCGGGTGGAGCGGTCGGC	62.9325	8.48528	0.134831	-2.89077	0.0191189	DOWN
GGTCCCACCAGAGTCGGCTT	14.8492	7.07107	0.47619	-1.07039	0.954236	DOWN
