# Supplementary material for: Leishmania donovani infection induce differential miRNA expression in CD4+ T cells
Source: Sci Rep. 2020 Feb 26;10:3523. doi: 10.1038/s41598-020-60435-2 (PMC7044172; doi:10.1038/s41598-020-60435-2)
Supplement: Supplementary file 4 — Supplementary excel sheet 3. [file 41598_2020_60435_MOESM4_ESM.xlsx]

## Sheet: Sheet1
Biological Process	Total_Target	Expected_Target	Hits	p-value
regulation of cellular component organization	1530	226	308	4.06e-07
positive regulation of cellular component organization	652	96	153	4.06e-07
response to hypoxia	150	22.1	47	1.33e-05
protein targeting	372	54.8	89	3.99e-05
positive regulation of cell differentiation	672	99	150	5.59e-06
regulation of DNA binding	80	11.8	30	1.96e-05
positive regulation of cellular protein metabolic process	788	116	160	0.000143
regulation of molecular function	2250	332	400	0.000144
protein localization	1780	262	323	0.000197
negative regulation of cellular biosynthetic process	1380	203	257	0.000256
intracellular receptor mediated signaling pathway	186	27.4	47	0.00108
apoptotic signaling pathway	243	35.8	57	0.00172
regulation of Ras protein signal transduction	320	47.1	71	0.00183
positive regulation of protein phosphorylation	578	85.1	116	0.00207
regulation of protein kinase activity	566	83.4	113	0.00268
positive regulation of cell cycle	127	18.7	33	0.00448
negative regulation of DNA binding	38	5.6	14	0.00456
positive regulation of signal transduction	969	143	178	0.00519
Ras protein signal transduction	240	35.3	54	0.00537
MAPK cascade	635	93.5	122	0.0063
regulation of MAPK cascade	554	81.6	108	0.00701
myeloid cell differentiation	330	48.6	68	0.0118
positive regulation of MAPK cascade	367	54	74	0.0133
intracellular signal transduction	2130	314	356	0.0166
cell proliferation	1800	265	304	0.017
negative regulation of programmed cell death	766	113	139	0.0195
regulation of JUN kinase activity	79	11.6	20	0.0362
regulation of JNK cascade	162	23.9	35	0.0431
activation of protein kinase activity	196	28.9	41	0.0432

## Sheet: Sheet2
Pathway	Total_Target	Expected_Target	Hits	p-value
zinc ion binding	1390	210	311	7.38e-12
enzyme binding	1320	198	290	2.27e-10
transition metal ion binding	1640	247	345	4.5e-10
protein domain specific binding	668	101	159	8.88e-08
cation binding	4010	605	717	5e-07
protein heterodimerization activity	427	64.4	106	4.33e-06
transcription factor binding	521	78.6	119	6.87e-05
sequence-specific DNA binding	779	118	164	0.000142
identical protein binding	981	148	197	0.000335
protein dimerization activity	1080	163	214	0.000371
kinase binding	499	75.3	108	0.00159
chromatin binding	371	56	84	0.002
transcription corepressor activity	162	24.4	43	0.00317
protein binding transcription factor activity	476	71.8	100	0.00689
transcription cofactor activity	425	64.1	91	0.00689
protein homodimerization activity	637	96.1	128	0.00689
double-stranded DNA binding	169	25.5	43	0.00689
negative regulation of transcription, DNA-dependent	1180	177	219	0.0072
protein kinase binding	454	68.5	95	0.00854
protein C-terminus binding	182	27.5	45	0.00854
ion binding	5930	895	965	0.0101
SMAD binding	85	12.8	25	0.0101
RNA polymerase II distal enhancer sequence-specific DNA binding transcription factor activity	109	16.4	30	0.0101
small GTPase binding	144	21.7	36	0.0199
RNA polymerase II transcription cofactor activity	72	10.9	21	0.0256
nuclear hormone receptor binding	111	16.7	29	0.0256
steroid hormone receptor binding	63	9.51	19	0.0256
GTPase binding	158	23.8	38	0.0271
extracellular matrix structural constituent	33	4.98	12	0.0289
phosphatase binding	128	19.3	32	0.0289
steroid hormone receptor activity	57	8.6	17	0.0424
PDZ domain binding	116	17.5	29	0.0424
protein complex binding	458	69.1	90	0.0496
structure-specific DNA binding	269	40.6	57	0.0496

## Sheet: Sheet3
Cellular Componenet	Total_Target	Expected_Target	Hits	p-value
neuron projection	959	144	219	7.34e-09
dendrite	468	70.5	113	1.28e-05
cell body	491	73.9	114	6.3e-05
axon	383	57.7	89	0.000713
cell cortex	196	29.5	52	0.000934
transcription factor complex	383	57.7	87	0.00145
perinuclear region of cytoplasm	423	63.7	93	0.00251
nuclear chromatin	168	25.3	44	0.00337
nucleoplasm	1030	155	196	0.0041
cortical cytoskeleton	71	10.7	23	0.00427
nucleoplasm part	915	138	176	0.00479
cell projection part	735	111	145	0.00479
membrane raft	257	38.7	60	0.00479
cell cortex part	115	17.3	32	0.00486
growth cone	108	16.3	30	0.00712
synapse part	499	75.1	102	0.00877
site of polarized growth	111	16.7	30	0.0103
synapse	777	117	149	0.0104
cell leading edge	252	37.9	56	0.0175
vesicle membrane	180	27.1	41	0.042
coated vesicle membrane	72	10.8	20	0.042
chromatin	321	48.3	66	0.0444
endomembrane system	882	133	161	0.0444
spindle	167	25.1	38	0.0489
