# Supplementary material for: Leishmania donovani infection induce differential miRNA expression in CD4+ T cells
Source: Sci Rep. 2020 Feb 26;10:3523. doi: 10.1038/s41598-020-60435-2 (PMC7044172; doi:10.1038/s41598-020-60435-2)
Supplement: Supplementary file 5 — Supplementary Excel Sheet 4. [file 41598_2020_60435_MOESM5_ESM.xlsx]

## Sheet: mirnet_enrichment
Pathway	Total_Target	Expected_Target	Hits	p-value
Signaling pathways regulating pluripotency of stem cells	140	4.73	18	0.000276
MAPK signaling pathway	253	8.55	24	0.000597
Amphetamine addiction	68	2.3	11	0.0014
TGF-beta signaling pathway	85	2.87	12	0.00179
ErbB signaling pathway	87	2.94	12	0.00182
Dopaminergic synapse	135	4.56	15	0.00189
Prostate cancer	89	3.01	12	0.00189
mTOR signaling pathway	61	2.06	9	0.00485
VEGF signaling pathway	60	2.03	9	0.00485
Adherens junction	74	2.5	10	0.00485
Proteoglycans in cancer	205	6.93	18	0.00485
Focal adhesion	208	7.03	18	0.00533
Oxytocin signaling pathway	158	5.34	15	0.00565
Colorectal cancer	64	2.16	9	0.00565
Transcriptional misregulation in cancer	177	5.98	16	0.00582
Phosphatidylinositol signaling system	97	3.28	11	0.00675
Pathways in cancer	397	13.4	27	0.00675
Renal cell carcinoma	68	2.3	9	0.00682
Chronic myeloid leukemia	73	2.47	9	0.011
Bacterial invasion of epithelial cells	78	2.64	9	0.0169
Axon guidance	129	4.36	12	0.0174
Hepatitis B	146	4.93	13	0.0174
Cholinergic synapse	113	3.82	11	0.0181
Estrogen signaling pathway	98	3.31	10	0.0198
Choline metabolism in cancer	101	3.41	10	0.0239
T cell receptor signaling pathway	105	3.55	10	0.0295
Neurotrophin signaling pathway	122	4.12	11	0.0295
B cell receptor signaling pathway	73	2.47	8	0.0312
Prolactin signaling pathway	74	2.5	8	0.0328
Glycerophospholipid metabolism	94	3.18	9	0.0412
Oocyte meiosis	114	3.85	10	0.0466
Rap1 signaling pathway	214	7.23	15	0.0494
Endocytosis	278	9.39	18	0.0494
Hippo signaling pathway	154	5.2	12	0.0494
Glioma	65	2.2	7	0.0494
Long-term potentiation	66	2.23	7	0.0497
Regulation of actin cytoskeleton	217	7.33	15	0.0497
Pancreatic cancer	66	2.23	7	0.0497
